# Supplementary material for: Phylogenetic Relationships of Three Italian Merino-Derived Sheep Breeds Evaluated through a Complete Mitogenome Analysis
Source: PLoS One. 2013 Sep 9;8(9):e73712. doi: 10.1371/journal.pone.0073712 (PMC3767607; doi:10.1371/journal.pone.0073712)
Supplement: Table S1 — Control-region haplotypes and haplogroup classification of the 291 sheep mtDNAs. (XLSX) [file pone.0073712.s003.xlsx]

## Sheet: Table S1
Table S1. Control-region haplotypes and haplogroup classification of the 291 sheep mtDNAs.
Sample Name	Breed	GenBank Acc. Numb.	Hg	from np 15452 to np 16263 (812 bps)	Complete Mitogenome
AP031	Appenninica	KF228612	B	15616, 15658, 15708, 15721, 15733, 15800, 15820, 15848, 15858, 15974, 16008, 16027, 16128, 16130	no
AP032	Appenninica	KF228613	B	15629, 15721, 15773, 15783, 15800, 15820, 15923, 16128	no
AP033	Appenninica	KF228614	B	15783, 15800, 15820, 15848, 16128	no
AP034	Appenninica	KF228615	B	15721, 15783, 15800, 15807, 15820, 15904, 15923, 16097, 16128	no
AP035	Appenninica	KF228616	B	15629, 15721, 15783, 15800, 15820, 15871, 15904, 15991, 16128	no
AP036	Appenninica	KF228617	B	15658, 15721, 15732, 15783, 15800, 15807, 15820, 15923, 16128, 16130, 16217	no
AP037	Appenninica	KF228618	B	15658, 15721, 15783, 15800, 15820, 15910, 15923, 15993, 16128, 16130	no
AP038	Appenninica	KF302450	B	15721, 15783, 15800, 15820, 15958, 16128	yes
AP039	Appenninica	KF228619	B	15658, 15719, 15721, 15800, 15820, 15923, 15993, 16036, 16128, 16130	no
AP040	Appenninica	KF228620	B	15721, 15783, 15800, 15820, 15881, 15897, 15910, 15923, 15931, 15957, 16128	no
AP041	Appenninica	KF228621	B	15603, 15658, 15721, 15733, 15783, 15800, 15820, 15875, 15923, 15948, 15985, 16128, 16130	no
AP042	Appenninica	KF228622	B	15658, 15708, 15721, 15727, 15800, 15820, 15858, 15881, 15923, 15931, 15974, 16008, 16128, 16130, 16244	no
AP043	Appenninica	KF228623	B	15562, 15721, 15783, 15800, 15820, 15848, 15858, 15904, 15923, 16048, 16097, 16128	no
AP044	Appenninica	KF228624	B	15629, 15721, 15783, 15800, 15820, 15871, 15904, 15991, 16128	no
AP045	Appenninica	KF228625	B	15721, 15754, 15783, 15800, 15820, 15923, 15928, 16022, 16128	no
AP046	Appenninica	KF228626	B	15629, 15721, 15783, 15800, 15820, 15871, 15904, 15991, 16128	no
AP047	Appenninica	KF228627	B	15658, 15708, 15721, 15777, 15783, 15800, 15807, 15820, 15828, 15895, 15933, 15974, 16128, 16130	no
AP048	Appenninica	KF228628	B	15467, 15657, 15721, 15744, 15783, 15800, 15819, 15820, 15858, 15903, 15923, 16128	no
AP049	Appenninica	KF228629	B	15721, 15776, 15783, 15800, 15820, 15848, 15923, 15933, 15958, 16128, 16244	no
AP050	Appenninica	KF228630	B	15721, 15783, 15800, 15820, 15881, 15897, 15910, 15923, 15931, 15957, 16128	no
AP051	Appenninica	KF228631	B	15698, 15721, 15800, 15806, 15820, 15827, 15923, 15963, 16128	no
AP052	Appenninica	KF228632	B	15721, 15776, 15783, 15800, 15820, 15848, 15923, 15933, 15958, 16128, 16244	no
AP053	Appenninica	KF302451	B	15721, 15783, 15800, 15820, 15958, 16128	yes
AP054	Appenninica	KF228633	B	15658, 15708, 15721, 15727, 15800, 15820, 15858, 15881, 15923, 15931, 15974, 16008, 16128, 16130, 16244	no
AP055	Appenninica	KF228634	B	15467, 15721, 15731, 15783, 15800, 15806, 15820, 15895, 15923, 16128	no
AP056	Appenninica	KF228635	B	15721, 15783, 15800, 15820, 15881, 15957, 16128	no
AP057	Appenninica	KF228636	B	15658, 15721, 15732, 15783, 15800, 15807, 15820, 15923, 16128, 16130, 16217	no
AP058	Appenninica	KF228637	B	15658, 15721, 15783, 15800, 15820, 15956, 15977, 16128, 16144	no
AP059	Appenninica	KF228638	B	15617, 15658, 15708, 15721, 15800, 15820, 15847, 15848, 15858, 15922, 15923, 15985, 16128	no
AP060	Appenninica	KF228639	B	15721, 15731, 15783, 15800, 15820, 16003, 16128	no
CO001	Comisana	KF228695	B	15670, 15721, 15800, 15820, 15837, 15848, 15904, 15923, 15934, 16042, 16128	no
CO002	Comisana	KF302452	B	15721, 15800, 15820, 15923, 16019, 16128	yes
CO003	Comisana	KF228696	B	15670, 15721, 15783, 15800, 15820, 15837, 15848, 15858, 15923, 16042, 16128	no
CO004	Comisana	KF228697	B	15721, 15783, 15794, 15800, 15820, 15858, 15993, 16042, 16128	no
CO005	Comisana	KF228698	B	15721, 15733, 15783, 15800, 15957, 16128	no
CO006	Comisana	KF228699	B	15657, 15698, 15721, 15745, 15783, 15807, 15820, 15848, 15895, 16128, 16156	no
CO007	Comisana	KF228700	B	15708, 15721, 15730, 15800, 15807, 15818, 15820, 15923, 15931, 15974, 16048, 16101, 16128	no
CO008	Comisana	KF228701	B	15670, 15721, 15800, 15820, 15837, 15848, 15904, 15923, 15934, 16042, 16128	no
CO009	Comisana	KF228702	B	15670, 15721, 15800, 15820, 15837, 15848, 15904, 15923, 15934, 16042, 16128	no
CO010	Comisana	KF228703	B	15721, 15783, 15800, 15820, 15858, 15923, 15931, 15985, 16128, 16144	no
CO011	Comisana	KF228704	B	15648, 15721, 15783, 15800, 15820, 15871, 15923, 15931, 15971, 15977, 16019, 16128, 16244	no
CO012	Comisana	KF228705	B	15708, 15721, 15783, 15800, 15820, 15858, 15993, 16048, 16128	no
CO013	Comisana	KF228706	B	15721, 15731, 15783, 15800, 15820, 15923, 15934, 15977, 16128	no
CO014	Comisana	KF302440	A	15459, 15461, 15484, 15547, 15583, 15597, 15635, 15638, 15639, 15642, 15642i, 15645, 15656, 15657, 15708, 15714, 15721, 15731, 15732, 15789, 15800, 15806, 15807, 15820, 15858, 15864, 15881, 15939, 15944, 15956, 15957, 15958, 15972, 15978, 15982, 16020, 16022, 16036, 16042, 16048, 16096, 16097, 16128, 16209, 16217	yes
CO015	Comisana	KF302441	A	15459, 15461, 15484, 15547, 15583, 15597, 15635, 15638, 15639, 15642, 15642i, 15645, 15656, 15657, 15708, 15714, 15721, 15731, 15732, 15789, 15800, 15806, 15807, 15820, 15858, 15864, 15881, 15939, 15944, 15956, 15957, 15958, 15972, 15978, 15982, 16020, 16022, 16036, 16042, 16048, 16096, 16097, 16128, 16209, 16217	yes
CO016	Comisana	KF228707	B	15708, 15721, 15745, 15752, 15800, 15820, 16128	no
CO017	Comisana	KF302445	A	15459, 15484, 15547, 15583, 15597, 15635, 15638, 15639, 15642, 15642i, 15645, 15656, 15657, 15708, 15714, 15721, 15731, 15789, 15800, 15806, 15820, 15858, 15864, 15881, 15931, 15939, 15944, 15956, 15957, 15958, 15972, 15978, 15982, 16020, 16022, 16036, 16042, 16048, 16096, 16097, 16128, 16209, 16217	yes
CO018	Comisana	KF228708	B	15658, 15721, 15783, 15800, 15818, 15820, 15923, 16128, 16177G	no
CO019	Comisana	KF228709	B	15670, 15721, 15783, 15800, 15819, 15820, 15923, 15931, 16064, 16128, 16244	no
CO020	Comisana	KF302442	A	15459, 15461, 15484, 15547, 15583, 15597, 15635, 15638, 15639, 15642, 15642i, 15645, 15656, 15657, 15708, 15714, 15721, 15731, 15732, 15789, 15800, 15806, 15807, 15820, 15858, 15864, 15881, 15939, 15944, 15956, 15957, 15958, 15972, 15978, 15982, 16020, 16022, 16036, 16042, 16048, 16096, 16097, 16128, 16209, 16217	yes
CO021	Comisana	KF302443	A	15459, 15461, 15484, 15547, 15583, 15597, 15635, 15638, 15639, 15642, 15642i, 15645, 15656, 15657, 15708, 15714, 15721, 15731, 15732, 15789, 15800, 15806, 15807, 15820, 15858, 15864, 15881, 15939, 15944, 15956, 15957, 15958, 15972, 15978, 15982, 16020, 16022, 16036, 16042, 16048, 16096, 16097, 16128, 16209, 16217	yes
CO022	Comisana	KF228710	B	15708, 15721, 15745, 15752, 15800, 15820, 16128	no
CO024	Comisana	KF228711	B	15670, 15721, 15783, 15800, 15819, 15820, 15923, 15931, 16064, 16128, 16244	no
CO025	Comisana	KF228712	B	15502, 15721, 15783, 15800, 15820, 15923, 15931, 15974, 16128, 16156, 16195	no
CO026	Comisana	KF302444	A	15459, 15461, 15484, 15547, 15583, 15597, 15635, 15638, 15639, 15642, 15642i, 15645, 15656, 15657, 15708, 15714, 15721, 15731, 15732, 15789, 15800, 15806, 15807, 15820, 15858, 15864, 15881, 15939, 15944, 15956, 15957, 15958, 15972, 15978, 15982, 16020, 16022, 16036, 16042, 16048, 16096, 16097, 16128, 16209, 16217	yes
CO027	Comisana	KF302461	B	15721, 15783, 15800, 15820, 15881, 15923, 15931, 16128	yes
CO028	Comisana	KF228713	B	15708, 15721, 15745, 15752, 15800, 15820, 16128	no
CO029	Comisana	KF228714	A	15459, 15461, 15484, 15547, 15583, 15597, 15635, 15638, 15639, 15642, 15642i, 15645, 15656, 15657, 15708, 15714, 15721, 15731, 15732, 15789, 15800, 15806, 15807, 15820, 15858, 15864, 15881, 15939, 15944, 15956, 15957, 15958, 15972, 15978, 15982, 16020, 16022, 16036, 16042, 16048, 16096, 16097, 16128, 16209, 16217	no
CO030	Comisana	KF228715	A	15459, 15461, 15484, 15547, 15583, 15597, 15635, 15638, 15639, 15642, 15642i, 15645, 15656, 15657, 15708, 15714, 15721, 15731, 15732, 15789, 15800, 15806, 15807, 15820, 15858, 15864, 15881, 15939, 15944, 15956, 15957, 15958, 15972, 15978, 15982, 16020, 16022, 16036, 16042, 16048, 16096, 16097, 16128, 16209, 16217	no
CO031	Comisana	KF228716	B	15670, 15721, 15783, 15800, 15819, 15820, 15923, 15931, 16064, 16128	no
CO032	Comisana	KF228717	B	15668, 15721, 15731, 15783, 15800, 15820, 15858, 16128	no
CO033	Comisana	KF228718	B	15721, 15732, 15783, 15800, 15807, 15820, 15871, 15904, 15963, 16008, 16048, 16128, 16132, 16195	no
CO034	Comisana	KF228719	A	15459, 15461, 15484, 15547, 15583, 15597, 15635, 15638, 15639, 15642, 15642i, 15645, 15656, 15657, 15708, 15714, 15721, 15731, 15732, 15789, 15800, 15806, 15807, 15820, 15858, 15864, 15881, 15939, 15944, 15956, 15957, 15958, 15972, 15978, 15982, 16020, 16022, 16036, 16042, 16048, 16096, 16097, 16128, 16209, 16217	no
CO035	Comisana	KF228720	B	15656, 15721, 15731, 15783, 15800, 15806, 15820, 15881, 16003, 16128	no
CO036	Comisana	KF228721	B	15708, 15721, 15783, 15800, 15820, 15858, 15993, 16048, 16128	no
CO037	Comisana	KF228722	B	15708, 15721, 15745, 15752, 15800, 15820, 16128	no
CO038	Comisana	KF228723	A	15459, 15461, 15484, 15547, 15583, 15597, 15635, 15638, 15639, 15642, 15642i, 15645, 15656, 15657, 15708, 15714, 15721, 15731, 15732, 15789, 15800, 15806, 15807, 15820, 15858, 15864, 15881, 15939, 15944, 15956, 15957, 15958, 15972, 15978, 15982, 16020, 16022, 16036, 16042, 16048, 16096, 16097, 16128, 16209, 16217	no
CO039	Comisana	KF228724	A	15459, 15461, 15484, 15547, 15583, 15597, 15635, 15638, 15639, 15642, 15642i, 15645, 15656, 15657, 15708, 15714, 15721, 15731, 15732, 15789, 15800, 15806, 15807, 15820, 15858, 15864, 15881, 15939, 15944, 15956, 15957, 15958, 15972, 15978, 15982, 16020, 16022, 16036, 16042, 16048, 16096, 16097, 16128, 16209, 16217	no
CO040	Comisana	KF228725	B	15721, 15731, 15783, 15800, 15806, 15820, 15923, 15930, 15931, 15956, 15960, 15993, 16008C, 16042, 16128	no
CO041	Comisana	KF228726	A	15459, 15461, 15484, 15547, 15583, 15597, 15635, 15638, 15639, 15642, 15642i, 15645, 15656, 15657, 15708, 15714, 15721, 15731, 15732, 15789, 15800, 15806, 15807, 15820, 15858, 15864, 15881, 15939, 15944, 15956, 15957, 15958, 15972, 15978, 15982, 16020, 16022, 16036, 16042, 16048, 16096, 16097, 16128, 16209, 16217	no
CO042	Comisana	KF228727	A	15459, 15461, 15484, 15547, 15583, 15597, 15635, 15638, 15639, 15642, 15642i, 15645, 15656, 15657, 15708, 15714, 15721, 15731, 15732, 15789, 15800, 15806, 15807, 15820, 15858, 15864, 15881, 15939, 15944, 15956, 15957, 15958, 15972, 15978, 15982, 16020, 16022, 16036, 16042, 16048, 16096, 16097, 16128, 16209, 16217	no
CO043	Comisana	KF228728	B	15721, 15783, 15800, 15820, 15871, 15923, 15931, 15958, 16048, 16128	no
CO044	Comisana	KF228729	B	15721, 15783, 15800, 15820, 15897, 15923, 15931, 16128	no
CO045	Comisana	KF228730	B	15502, 15721, 15783, 15800, 15820, 15923, 15931, 15974, 16128, 16156, 16195	no
CO046	Comisana	KF302462	B	15721, 15783, 15800, 15820, 15881, 15923, 15931, 16128	yes
GP091	Gentile di Puglia	KF228668	B	15658, 15721, 15800, 15820, 15893, 15985, 16008, 16128, 16130	no
GP092	Gentile di Puglia	KF302455	B	15721, 15773, 15800, 15807, 15820, 15854A, 15893, 15923, 16128	yes
GP093	Gentile di Puglia	KF228669	B	15564, 15670, 15721, 15732, 15752, 15783, 15800, 15820, 15931, 15978, 16128	no
GP094	Gentile di Puglia	KF228670	B	15526, 15721, 15783, 15800, 15802, 15820, 15882, 15923, 15956, 16096, 16128, 16214	no
GP095	Gentile di Puglia	KF228671	B	15638, 15658, 15708, 15721, 15820, 15851, 15858, 15923, 15931, 15974, 16008, 16128, 16130	no
GP096	Gentile di Puglia	KF228672	B	15721, 15800, 15820, 15858, 15948, 15956, 16128	no
GP097	Gentile di Puglia	KF228673	B	15721, 15735, 15778, 15783, 15800, 15893, 15895, 16042, 16128, 16217	no
GP098	Gentile di Puglia	KF228674	B	15721, 15731, 15783, 15800, 15806, 15820, 15881, 15923, 15934, 16044, 16128	no
GP099	Gentile di Puglia	KF228675	B	15642i, 15668, 15721, 15783, 15800, 15820, 15881, 16008, 16128	no
GP100	Gentile di Puglia	KF228676	B	15642i, 15668, 15721, 15783, 15800, 15820, 15881, 16008, 16128	no
GP101	Gentile di Puglia	KF228677	B	15671, 15708, 15721, 15731, 15800, 15806, 15820, 15835, 15858, 15881, 15933, 15977, 15981, 16096, 16128	no
GP102	Gentile di Puglia	KF228678	B	15708, 15721, 15773, 15783, 15800, 15820, 15923, 15931, 16128	no
GP103	Gentile di Puglia	KF228679	B	15708, 15721, 15731, 15800, 15806, 15820, 15858, 15881, 15977, 15981, 16096, 16128	no
GP104	Gentile di Puglia	KF228680	B	15721, 15732, 15743, 15783, 15800, 15807, 15818, 15820, 15881, 16128, 16217	no
GP105	Gentile di Puglia	KF302457	B	15721, 15800, 15820, 15858, 15871, 15912, 15923, 15931, 15978, 16128	yes
GP106	Gentile di Puglia	KF228681	B	15649, 15679, 15721, 15754, 15783, 15800, 15820, 15829, 15923, 15931, 15956, 16128	no
GP107	Gentile di Puglia	KF228682	B	15698, 15721, 15773, 15783, 15800, 15820, 15882, 16128	no
GP108	Gentile di Puglia	KF228683	B	15603, 15721, 15773, 15783, 15800, 15820, 15848, 15923, 15948, 16128	no
GP109	Gentile di Puglia	KF228684	B	15670, 15721, 15783, 15800, 15806, 15820, 15895, 16128, 16217	no
GP110	Gentile di Puglia	KF228685	B	15670, 15698, 15701, 15721, 15745, 15783, 15800, 15806, 15895, 15923, 16096, 16128	no
GP111	Gentile di Puglia	KF228686	B	15670, 15721, 15783, 15800, 15806, 15820, 15895, 16128, 16217	no
GP112	Gentile di Puglia	KF228687	B	15721, 15732, 15783, 15800, 15807, 15820, 15893, 15934, 16128, 16132	no
GP113	Gentile di Puglia	KF228688	B	15721, 15783, 15800, 15820, 15882, 15963, 16008, 16128, 16195	no
GP114	Gentile di Puglia	KF228689	B	15721, 15781, 15783, 15800, 15820, 16128	no
GP115	Gentile di Puglia	KF228690	B	15721, 15731, 15783, 15800, 15802G, 15807, 15820, 15893, 15923, 16128	no
GP116	Gentile di Puglia	KF228691	B	15721, 15731, 15754, 15783, 15800, 15806, 15820, 15821, 15829, 16128, 16217	no
GP117	Gentile di Puglia	KF302448	B	15721, 15783, 15800, 15820, 16128	yes
GP118	Gentile di Puglia	KF228692	B	15721, 15745, 15800, 15820, 15923, 16019, 16128, 16244	no
GP119	Gentile di Puglia	KF228693	B	15708, 15721, 15800, 15820, 15904, 16128	no
GP120	Gentile di Puglia	KF228694	B	15708, 15721, 15800, 15820, 15858, 16021, 16128	no
LA001	Lacaune	KF228731	B	15647, 15656, 15706, 15721, 15745, 15754, 15773, 15783, 15800, 15820, 15993, 16128, 16131	no
LA002	Lacaune	KF228732	B	15658, 15721, 15731, 15773, 15783, 15800, 15806, 15820, 15848, 15904, 16096, 16128, 16130, 16132	no
LA004	Lacaune	KF228733	B	15721, 15732, 15783, 15800, 15820, 15915, 15934, 16064, 16128	no
LA005	Lacaune	KF228734	B	15668, 15673, 15698, 15721, 15773, 15783, 15800, 15820, 15829, 15881, 15923, 15931, 15957, 16128, 16244	no
LA007	Lacaune	KF228735	B	15658, 15721, 15743, 15754, 15800, 15818, 15820, 15827, 15960, 15978, 16128, 16130	no
LA008	Lacaune	KF228736	B	15647, 15721, 15783, 15800, 15883, 15923, 15957, 15958, 16097, 16128, 16156, 16214	no
LA009	Lacaune	KF228737	B	15708, 15721, 15783, 15800, 15806, 15820, 15858, 15877, 15895, 15923, 15944, 16128, 16217	no
LA010	Lacaune	KF228738	B	15657, 15708, 15721, 15800, 15820, 15877, 15881, 15923, 15931, 16042, 16128, 16130, 16244	no
LA011	Lacaune	KF228739	B	15657, 15708, 15721, 15800, 15820, 15877, 15881, 15923, 15931, 16042, 16128, 16130, 16244	no
LA013	Lacaune	KF228740	B	15708, 15721, 15783, 15800, 15806, 15858, 15957, 15993, 16042, 16128	no
LA021	Lacaune	KF302447	B	15721, 15783, 15800, 15820, 16128	yes
LA022	Lacaune	KF228741	B	15602, 15721, 15783, 15800, 15820, 15848, 15881, 15923, 15985, 16128, 16217, 16244	no
LA023	Lacaune	KF228742	B	15465, 15649, 15721, 15783, 15800, 15820, 15958, 16128	no
LA024	Lacaune	KF228743	B	15642i, 15721, 15800, 15806, 15820, 15848, 15872, 15881, 15957, 16128, 16156	no
LA025	Lacaune	KF228744	B	15721, 15783, 15795, 15800, 15820, 15861, 15877, 15957, 16128	no
LA026	Lacaune	KF228745	B	15721, 15783, 15800, 15820, 15923, 15931, 15958, 15993, 16128, 16244	no
LA027	Lacaune	KF228746	B	15647, 15721, 15783, 15800, 15820, 16042, 16128	no
LA029	Lacaune	KF228747	B	15721, 15733, 15778, 15783, 15800, 15820, 15827, 15893, 15895, 15923, 15927, 15956, 16128, 16217	no
LA031	Lacaune	KF228748	B	15721, 15800, 15820, 16128, 16130, 16244	no
LA032	Lacaune	KF228749	B	15638, 15721, 15745, 15783, 15800, 15948, 16101, 16128, 16147	no
LA033	Lacaune	KF228750	B	15658, 15721, 15743, 15754, 15800, 15818, 15820, 15827, 15960, 15978, 16128, 16130	no
LA034	Lacaune	KF228751	B	15642, 15721, 15783, 15800, 15802, 15818, 15820, 15923, 15934, 15977, 16128	no
LA035	Lacaune	KF228752	B	15698, 15721, 15773, 15783, 15800, 15820, 15882, 15985, 16044, 16128	no
LA036	Lacaune	KF228753	B	15670, 15721, 15800, 15819, 15820, 15881, 15923, 15931, 15993, 16128	no
LA037	Lacaune	KF228754	B	15721, 15783, 15800, 15820, 15923, 15931, 15993, 16128	no
LA038	Lacaune	KF228755	B	15541, 15708, 15721, 15723, 15727, 15800, 15810, 15820, 15858, 15871, 15894, 15902, 15923, 16128	no
LA039	Lacaune	KF228756	B	15656, 15701, 15721, 15783, 15800, 15802, 15820, 15837, 15858, 16128	no
LA040	Lacaune	KF228757	B	15721, 15783, 15800, 15820, 15904, 15923, 15933, 16044, 16128, 16130	no
LA041	Lacaune	KF228758	B	15721, 15783, 15800, 15820, 16128, 16130	no
LA042	Lacaune	KF228759	B	15721, 15731, 15745, 15783, 15820, 15828, 15858, 15892, 15923, 16128	no
LA043	Lacaune	KF228760	B	15647, 15656, 15721, 15731, 15783, 15800, 15802, 15820, 15981, 16128	no
LA044	Lacaune	KF228761	B	15721, 15731, 15745, 15760, 15783, 15820, 15923, 15953, 16128	no
LA045	Lacaune	KF228762	B	15507, 15708, 15721, 15783, 15800, 15820, 16128, 16217	no
LA046	Lacaune	KF228763	B	15721, 15783, 15800, 15820, 15895, 15924, 15985, 16128, 16217	no
LA047	Lacaune	KF302460	B	15721, 15783, 15800, 15820, 15881, 15923, 15931, 16128	yes
LA048	Lacaune	KF228764	B	15721, 15800, 15820, 15848, 15903, 15957, 15978, 16128, 16156	no
LA049	Lacaune	KF228765	B	15708, 15721, 15783, 15800, 15881, 15958, 16128	no
LA050	Lacaune	KF228766	B	15721, 15731, 15778, 15783, 15800, 15820, 15895, 15923, 15958, 16128	no
LA051	Lacaune	KF228767	B	15632, 15721, 15783, 15800, 15820, 15828, 15848, 15873, 15948, 16128	no
LA052	Lacaune	KF228768	B	15721, 15732, 15778, 15783, 15800, 15807, 15820, 15858, 16042, 16128	no
LA053	Lacaune	KF228769	B	15658, 15721, 15783, 15800, 15820, 15923, 16096, 16128, 16130	no
LA054	Lacaune	KF228770	B	15721, 15783, 15800, 15802, 15818, 15820, 15858, 15881, 15923, 15978, 16096, 16128	no
LA055	Lacaune	KF228771	B	15721, 15732, 15783, 15800, 15820, 15915, 15934, 16064, 16128	no
LA056	Lacaune	KF228772	B	15642i, 15698, 15699, 15721, 15783, 15798, 15800, 15820, 15923, 16048, 16128	no
LA057	Lacaune	KF228773	B	15721, 15783, 15800, 15820, 15904, 15963, 15992, 16008, 16048, 16128, 16195	no
LA058	Lacaune	KF228774	B	15670, 15698, 15721, 15745, 15773, 15783, 15800, 15820, 15829, 15881, 15977, 16128, 16217	no
LA059	Lacaune	KF228775	B	15721, 15783, 15800, 15820, 15881, 15923, 15931, 15958, 15971, 16128, 16244	no
LA060	Lacaune	KF228776	B	15657, 15721, 15800, 15820, 16128	no
LA061	Lacaune	KF228777	B	15642i, 15679, 15721, 15800, 15820, 15895, 15923, 15956, 15978, 16097, 16128	no
LA062	Lacaune	KF228778	B	15721, 15783, 15800, 15820, 16128	no
LA063	Lacaune	KF228779	B	15721, 15783, 15800, 15820, 15923, 16128	no
LA064	Lacaune	KF228780	B	15468, 15687, 15721, 15762, 15783, 15800, 15820, 15884, 15895, 16128, 16217	no
LA065	Lacaune	KF228781	B	15658, 15721, 15800, 15807, 15820, 15827, 15848, 15893, 15923, 16128, 16130	no
LA066	Lacaune	KF228782	B	15638, 15721, 15745, 15783, 15800, 15948, 16101, 16128, 16147	no
LA067	Lacaune	KF228783	B	15642i, 15698, 15721, 15783, 15798, 15800, 15820, 15923, 16048, 16128	no
LA068	Lacaune	KF302453	B	15721, 15800, 15820, 15923, 16019, 16128	yes
LA069	Lacaune	KF228784	B	15465, 15621, 15721, 15773, 15783, 15800, 15820, 15881, 15977, 16128, 16214	no
LA070	Lacaune	KF228785	B	15719, 15721, 15783, 15794, 15800, 15820, 15985, 16128, 16132	no
LA076	Lacaune	KF228786	B	15721, 15773, 15800, 15806, 15820, 15895, 15923, 15931, 15957, 16128	no
LA078	Lacaune	KF228787	B	15721, 15783, 15800, 15820, 15848, 15858, 15895, 16128, 16217	no
LA080	Lacaune	KF228788	B	15721, 15731, 15745, 15783, 15820, 15828, 15858, 15923, 16128	no
LA081	Lacaune	KF228789	B	15510i, 15658, 15721, 15732, 15800, 15807, 15820, 15858, 16128	no
LA082	Lacaune	KF228790	B	15708, 15721, 15783, 15800, 15881, 15958, 16128	no
LA083	Lacaune	KF228791	B	15638, 15721, 15731, 15800, 15820, 15848, 15856, 15858, 15923, 15931, 15956, 16128	no
LA084	Lacaune	KF228792	B	15591, 15721, 15783, 15800, 15820, 15929, 15991, 16128	no
LA085	Lacaune	KF228793	B	15670, 15698, 15721, 15745, 15773, 15783, 15800, 15820, 15829, 15881, 16128, 16217	no
LA086	Lacaune	KF228794	B	15721, 15783, 15800, 15807, 15820, 15871, 15904, 15963, 15993, 16008, 16048, 16128	no
LA087	Lacaune	KF228795	B	15698, 15721, 15783, 15800, 15806, 15820, 15895, 15923, 15959, 16044, 16128	no
LA088	Lacaune	KF228796	B	15708, 15721, 15762, 15800, 15820, 15971, 16128, 16217	no
LA089	Lacaune	KF228797	B	15658, 15721, 15733, 15783, 15800, 15820, 15923, 16042, 16128, 16130	no
MI061	Merinizzata Italiana	KF228640	B	15670, 15721, 15783, 15800, 15820, 15881, 15923, 16064, 16128	no
MI062	Merinizzata Italiana	KF228641	B	15606, 15618, 15656, 15721, 15783, 15800, 15818, 15820, 15829, 15993, 16096, 16128, 16132	no
MI063	Merinizzata Italiana	KF228642	B	15721, 15732, 15783, 15800, 15807, 15820, 15881, 16128	no
MI064	Merinizzata Italiana	KF228643	B	15721, 15783, 15800, 15818, 15820, 15904, 15923, 15931, 16048, 16128	no
MI065	Merinizzata Italiana	KF228644	B	15658, 15719, 15721, 15800, 15820, 15830, 15923, 15993, 16128, 16130	no
MI066	Merinizzata Italiana	KF302446	A	15459, 15484, 15547, 15583, 15597, 15635, 15638, 15639, 15642i, 15645, 15656, 15657, 15708, 15714, 15721, 15731, 15789, 15800, 15806, 15820, 15858, 15864, 15881, 15939, 15944, 15956, 15957, 15958, 15972, 15978, 15982, 16020, 16022, 16036, 16042, 16096, 16097, 16128, 16209, 16217	yes
MI067	Merinizzata Italiana	KF228645	B	15721, 15783, 15800, 15818, 15820, 15904, 15923, 15931, 16048, 16128	no
MI068	Merinizzata Italiana	KF228646	B	15721, 15783, 15800, 15818, 15820, 15904, 15923, 15931, 16048, 16128	no
MI069	Merinizzata Italiana	KF228647	B	15678, 15688, 15708, 15721, 15783, 15800, 15820, 15923, 16128	no
MI070	Merinizzata Italiana	KF228648	B	15603, 15658, 15721, 15783, 15800, 15820, 16042, 16128, 16130	no
MI071	Merinizzata Italiana	KF228649	B	15552, 15600, 15721, 15726, 15731, 15732, 15783, 15800, 15820, 15971, 15985, 16128, 16217	no
MI072	Merinizzata Italiana	KF228650	B	15708, 15721, 15762, 15773, 15783, 15800, 15820, 15848, 15858, 16128	no
MI073	Merinizzata Italiana	KF228651	B	15552, 15600, 15721, 15726, 15731, 15732, 15783, 15800, 15820, 15971, 15985, 16128, 16217	no
MI074	Merinizzata Italiana	KF228652	B	15612, 15721, 15800, 15820, 15963, 16128	no
MI075	Merinizzata Italiana	KF302459	B	15721, 15800, 15820, 15923, 15931, 15978, 16128	yes
MI076	Merinizzata Italiana	KF228653	B	15721, 15800, 15818, 15820, 15858, 15963, 16008, 16048, 16128, 16217	no
MI077	Merinizzata Italiana	KF228654	B	15603, 15721, 15733, 15783, 15800, 15820, 15837T, 15848, 15858, 15923, 15931, 16128	no
MI078	Merinizzata Italiana	KF228655	B	15721, 15783, 15800, 15820, 15881, 15923, 16097, 16128	no
MI079	Merinizzata Italiana	KF228656	B	15510i, 15658, 15721, 15783, 15800, 15820, 15923, 15934, 15957, 16128	no
MI080	Merinizzata Italiana	KF228657	B	15658, 15705, 15708, 15721, 15800, 15858, 15871, 16128	no
MI081	Merinizzata Italiana	KF228658	B	15669, 15721, 15783, 15800, 15820, 16128, 16130	no
MI082	Merinizzata Italiana	KF228659	B	15678, 15721, 15727, 15783, 15800, 15806, 15820, 15877, 15881, 15923, 15944, 15977, 16003, 16128, 16217	no
MI083	Merinizzata Italiana	KF228660	B	15721, 15783, 15800, 15820, 15912, 15956, 15977, 16128	no
MI084	Merinizzata Italiana	KF228661	B	15708, 15721, 15800, 15820, 15858, 15985, 15991, 15993, 16003, 16004, 16101, 16128	no
MI085	Merinizzata Italiana	KF228662	B	15466, 15657, 15721, 15733, 15743, 15773, 15783, 15800, 15820, 15848, 15923, 16048, 16128	no
MI086	Merinizzata Italiana	KF228663	B	15658, 15721, 15783, 15800, 15820, 15881, 15931, 16128, 16130	no
MI087	Merinizzata Italiana	KF228664	B	15721, 15732, 15743, 15783, 15800, 15807, 15818, 15820, 15881, 16128	no
MI088	Merinizzata Italiana	KF228665	B	15576, 15708, 15721, 15773, 15783, 15800, 15820, 15848, 15985, 15991, 16128	no
MI089	Merinizzata Italiana	KF228666	B	15668, 15721, 15783, 15800, 15820, 15882, 15958, 16042, 16128, 16195	no
MI090	Merinizzata Italiana	KF228667	B	15668, 15721, 15783, 15800, 15820, 15882, 15958, 16042, 16128, 16195	no
SA001	Sarda	KF228824	B	15548, 15721, 15783, 15800, 15820, 15824, 15837, 16128	no
SA002	Sarda	KF228825	B	15657, 15721, 15732, 15783, 15800, 15807, 15820, 16101, 16128, 16217	no
SA003	Sarda	KF228826	B	15658, 15708, 15721, 15800, 15820, 15858, 16044, 16128, 16130	no
SA004	Sarda	KF228827	B	15657, 15708, 15721, 15800, 15820, 15828, 15858, 15883, 15923, 15928, 15956, 15985, 16128	no
SA005	Sarda	KF228828	B	15620, 15657, 15721, 15732, 15783, 15800, 15807, 15820, 15881, 16097, 16128, 16156	no
SA006	Sarda	KF228829	B	15620, 15657, 15721, 15732, 15783, 15800, 15807, 15820, 15881, 16097, 16128, 16156	no
SA007	Sarda	KF228830	B	15643, 15721, 15732, 15745, 15783, 15800, 15807, 15820, 15958, 15977, 16128	no
SA008	Sarda	KF228831	B	15721, 15783, 15800, 15820, 15897, 16096, 16128	no
SA009	Sarda	KF228832	B	15708, 15721, 15732, 15800, 15807G, 15820, 15827, 15978, 16048, 16128	no
SA010	Sarda	KF228833	B	15721, 15731, 15748, 15780, 15783, 15800, 15806, 15820, 15828, 15881, 15923, 16128	no
SA011	Sarda	KF228834	B	15708, 15721, 15732, 15800, 15807G, 15820, 15827, 15978, 16048, 16128	no
SA012	Sarda	KF228835	B	15721, 15783, 15800, 15820, 15977, 16128	no
SA013	Sarda	KF228836	B	15721, 15783, 15800, 15820, 15881, 15957, 15963, 16128	no
SA014	Sarda	KF228837	B	15658, 15708, 15721, 15800, 15820, 15858, 16044, 16128, 16130	no
SA015	Sarda	KF228838	B	15721, 15783, 15800, 15820, 15923, 16128, 16130	no
SA017	Sarda	KF228839	B	15658, 15719, 15721, 15800, 15808, 15820, 15881, 15923, 15993, 16128, 16130	no
SA019	Sarda	KF228840	B	15658, 15721, 15783, 15800, 15820, 16128, 16130	no
SA023	Sarda	KF228841	B	15655, 15708, 15721, 15730, 15731, 15800, 15820, 15829, 15877, 15895, 16128	no
SA024	Sarda	KF228842	B	15721, 15732, 15783, 15800, 15807, 15820, 16128	no
SA025	Sarda	KF228843	B	15658, 15708, 15721, 15807, 15820, 15923, 15993, 16128, 16130	no
SA027	Sarda	KF228844	B	15668, 15721, 15773, 15783, 15800, 15820, 15895, 15923, 15934, 16128	no
SA028	Sarda	KF228845	B	15658, 15669, 15708, 15721, 15731, 15800, 15807, 15820, 15923, 16128, 16130	no
SA030	Sarda	KF228846	B	15658, 15669, 15708, 15721, 15731, 15800, 15807, 15820, 15923, 16128, 16130	no
SA031	Sarda	KF228847	B	15679, 15721, 15754, 15783, 15800, 15820, 16128	no
SA034	Sarda	KF228848	B	15721, 15732, 15783, 15800, 15807, 15820, 16128	no
SA037	Sarda	KF228849	B	15658, 15669, 15708, 15721, 15731, 15800, 15807, 15820, 15923, 16128, 16130	no
SA038	Sarda	KF228850	B	15721, 15732, 15783, 15800, 15807, 15820, 16128	no
SA042	Sarda	KF228851	B	15721, 15783, 15800, 15820, 15872, 15958, 16128, 16195	no
SA043	Sarda	KF228852	B	15655, 15708, 15721, 15730, 15731, 15800, 15820, 15829, 15877, 15895, 16128	no
SA046	Sarda	KF228853	B	15721, 15773, 15783, 15800, 15820, 15858, 16096, 16128	no
SM001	Spanish Merino	KF228798	B	15721, 15783, 15800, 15827, 15958, 15984, 16003, 16128	no
SM002	Spanish Merino	KF228799	B	15658, 15721, 15732, 15800, 15807, 15820, 15923, 15985, 16008, 16128, 16130	no
SM003	Spanish Merino	KF228800	B	15642, 15687, 15721, 15783, 15800, 15820, 16128	no
SM004	Spanish Merino	KF228801	B	15502, 15668, 15721, 15783, 15800, 15820, 15923, 15931, 15948, 15958, 16128	no
SM005	Spanish Merino	KF228802	B	15658, 15721, 15783, 15800, 15820, 15895, 15923, 16128, 16130	no
SM006	Spanish Merino	KF228803	B	15666, 15721, 15754, 15783, 15800, 15820, 16128	no
SM007	Spanish Merino	KF228804	B	15645, 15721, 15783, 15800, 15820, 15895, 15985, 16128	no
SM009	Spanish Merino	KF228805	B	15466, 15783, 15800, 15820, 15881, 16008, 16064, 16128	no
SM010	Spanish Merino	KF228806	B	15721, 15754, 15779, 15800, 15820, 15829, 15895, 15923, 16044, 16128, 16217	no
SM012	Spanish Merino	KF228807	B	15657, 15721, 15783, 15800, 15820, 15895, 16101, 16128, 16217	no
SM013	Spanish Merino	KF228808	B	15629, 15721, 15783, 15800, 15820, 15923, 15931, 16036, 16128, 16244	no
SM014	Spanish Merino	KF228809	B	15510d, 15698, 15721, 15773, 15783, 15800, 15807, 15820, 15858, 15881, 15956, 15993, 16128, 16217	no
SM015	Spanish Merino	KF228810	B	15658, 15721, 15775, 15800, 15820, 15923, 15928, 15977, 16128, 16130	no
SM018	Spanish Merino	KF228811	B	15679, 15721, 15754, 15783, 15800, 15820, 15923, 15956, 16128	no
SM019	Spanish Merino	KF228812	B	15618, 15708, 15721, 15743, 15783, 15800, 15818, 15820, 15829, 15858, 15895, 15923, 15963, 16003, 16063, 16096, 16128	no
SM020	Spanish Merino	KF228813	B	15773, 15783, 15800, 15820, 15923, 15931, 16008, 16128, 16217	no
SM021	Spanish Merino	KF228814	B	15645, 15721, 15783, 15800, 15805, 15820, 15923, 15931, 15939, 16042, 16128	no
SM022	Spanish Merino	KF228815	B	15658, 15721, 15781, 15783, 15800, 15820, 15858, 15902, 16128	no
SM023	Spanish Merino	KF228816	B	15534, 15721, 15783, 15800, 15820, 15923, 15931, 16008, 16128, 16217	no
SM024	Spanish Merino	KF228817	B	15658, 15721, 15783, 15800, 15818, 15820, 15853, 15858, 15881, 15923, 15956, 15960, 16128, 16130	no
SM025	Spanish Merino	KF228818	B	15721, 15745, 15783, 15800, 15971, 15974, 16128, 16217	no
SM026	Spanish Merino	KF228819	B	15602C, 15721, 15783, 15800, 15820, 15881, 15882, 16128	no
SM027	Spanish Merino	KF228820	B	15679, 15721, 15783, 15800, 15820, 15895, 15959, 16042, 16128, 16217	no
SM028	Spanish Merino	KF228821	B	15721, 15783, 15800, 15820, 15872, 15895, 16042, 16128, 16217	no
SM029	Spanish Merino	KF228822	B	15683, 15721, 15800, 15820, 15939, 16128	no
SM030	Spanish Merino	KF228823	B	15642, 15721, 15731, 15783, 15800, 15820, 15923, 15931, 15958, 16048, 16128	no
SO001	Sopravissana	KF228586	B	15670, 15721, 15745, 15783, 15800, 15820, 15827, 15881, 15895, 15904, 16128, 16217	no
SO002	Sopravissana	KF228587	B	15721, 15745, 15754, 15783, 15800, 15820, 15871, 15881, 15923, 15931, 15977, 16048, 16128	no
SO003	Sopravissana	KF228588	B	15658, 15708, 15721, 15800, 15820, 15848, 15858, 15974, 16008, 16128, 16130	no
SO004	Sopravissana	KF228589	B	15721, 15773, 15800, 15807, 15820, 15854A, 15893, 15895, 15923, 15981, 16128	no
SO005	Sopravissana	KF228590	B	15656, 15706, 15721, 15783, 15800, 15820, 15985, 16128	no
SO006	Sopravissana	KF302449	B	15721, 15732, 15783, 15800, 15820, 15858, 15958, 16128	yes
SO007	Sopravissana	KF228591	B	15656, 15679, 15721, 15783, 15800, 15820, 15869, 15933, 15956, 16128	no
SO008	Sopravissana	KF228592	B	15721, 15800, 15820, 15858, 15871, 15923, 15931, 15978, 16128	no
SO009	Sopravissana	KF302458	B	15721, 15800, 15820, 15858, 15923, 15931, 15978, 16128	yes
SO010	Sopravissana	KF228593	B	15721, 15783, 15802, 15820, 15858, 15883, 15933, 16003, 16096, 16128	no
SO011	Sopravissana	KF228594	B	15598, 15605i, 15708, 15721, 15745, 15800, 15848, 15881, 15923, 16128	no
SO012	Sopravissana	KF302454	B	15721, 15773, 15800, 15807, 15820, 15854A, 15893, 15923, 16128	yes
SO013	Sopravissana	KF228595	B	15687, 15721, 15743, 15783, 15800, 15818, 15820, 15972, 16128	no
SO014	Sopravissana	KF228596	B	15721, 15783, 15800, 15820, 15839, 15881, 15957, 16128	no
SO015	Sopravissana	KF228597	B	15721, 15783, 15800, 15820, 15867, 15923, 15928, 15931, 15978, 16128	no
SO016	Sopravissana	KF228598	B	15721, 15783, 15800, 15820, 15923, 15931, 16128, 16144, 16244	no
SO017	Sopravissana	KF228599	B	15603, 15721, 15783, 15800, 15820, 15881, 15977, 16128	no
SO018	Sopravissana	KF228600	B	15698, 15708, 15721, 15773, 15783, 15800, 15858, 15923, 16042, 16048, 16128	no
SO019	Sopravissana	KF228601	B	15721, 15783, 15800, 15820, 15881, 15923, 15984, 15985, 16048, 16128, 16244	no
SO020	Sopravissana	KF228602	B	15687, 15721, 15743, 15783, 15800, 15818, 15820, 15972, 16128	no
SO021	Sopravissana	KF228603	B	15672, 15708, 15721, 15800, 15820, 15858, 15934, 16128	no
SO022	Sopravissana	KF228604	B	15668, 15721, 15783, 15800, 15820, 16128	no
SO023	Sopravissana	KF228605	B	15721, 15783, 15800, 15807, 15819, 15820, 15858, 15873, 16128, 16199	no
SO024	Sopravissana	KF228606	B	15721, 15737, 15783, 15800, 15806, 15820, 15881, 15923, 15931, 15978, 16128	no
SO025	Sopravissana	KF228607	B	15657, 15721, 15732, 15748, 15783, 15800, 15820, 15931, 15933, 16128, 16149	no
SO026	Sopravissana	KF228608	B	15721, 15732, 15752, 15783, 15800, 15807, 15820, 15827, 15837, 15881, 15931, 15978, 16128, 16195	no
SO027	Sopravissana	KF228609	B	15658, 15721, 15731, 15783, 15800, 15820, 15827, 15845A, 15956, 15993, 16097, 16128, 16133	no
SO028	Sopravissana	KF228610	B	15721, 15783, 15800, 15820, 15893, 15923, 15984, 15985, 16128, 16244	no
SO029	Sopravissana	KF228611	B	15658, 15721, 15732, 15800, 15820, 15882, 15923, 16128, 16130	no
SO030	Sopravissana	KF302456	B	15721, 15800, 15820, 15858, 15871, 15912, 15923, 15931, 15978, 16128	yes
